# Supplementary material for: Venlafaxine and L-Thyroxine Treatment Combination: Impact on Metabolic and Synaptic Plasticity Changes in an Animal Model of Coexisting Depression and Hypothyroidism
Source: Cells. 2021 Jun 5;10(6):1394. doi: 10.3390/cells10061394 (PMC8227539; doi:10.3390/cells10061394)
Supplement: Supplementary file 1 [file cells-10-01394-s001.zip]

Archive with 1 entries (1 files):
- cells-1217325-supplementary.pdf
